# Supplementary material for: Forest Management Practice Influences Bird Diversity in the Mid-Hills of Nepal
Source: Animals (Basel). 2022 Oct 5;12(19):2681. doi: 10.3390/ani12192681 (PMC9559466; doi:10.3390/ani12192681)
Supplement: Supplementary file 1 [file animals-12-02681-s001.zip]

Archive with 1 entries (1 files):
- animals-1904108-supplementary.pdf
